# Supplementary material for: HMST-Seq-Analyzer: A new python tool for differential methylation and hydroxymethylation analysis in various DNA methylation sequencing data
Source: Comput Struct Biotechnol J. 2020 Oct 10;18:2877–89. doi: 10.1016/j.csbj.2020.09.038 (PMC7593523; doi:10.1016/j.csbj.2020.09.038)
Supplement: Supplementary data 2 [file mmc2.xlsx]

## Sheet: STable1
Stable1 gene names for DMRs predicted by HMST-Seq-Analyzer in promoter region (2kb around TSS) for RRBS data
1300017J02Rik
1700019D03Rik
1700121N20Rik
1810021B22Rik
2310010J17Rik
2810429I04Rik
3930402G23Rik
4930412O13Rik
4930447A16Rik
A330041J22Rik
AI427809
Aatk
Acot1
Adra1d
Afap1l1
Ajm1
Ak8
Akr7a5
Amn
Ap1m2
Arhgap24
Arhgap9
Arhgef18
Arhgef3
Arl3
Arl5c
Arl6ip4
Arl8b
Armt1
Asb4
Ascl1
Atf4
Atg2b
Bcl2l10
Bcr
Best3
Bmp7
Btbd3
C030006K11Rik
C030037D09Rik
C1qtnf2
Cacng7
Catsperg1
Catsperz
Cbfa2t3
Ccdc130
Ccdc149
Ccdc185
Ccdc189
Ccl27a
Cd19
Cdk18
Cdkl1
Celf5
Chdh
Chrm4
Ciapin1
Clcn4
Clic5
Clic6
Clmn
Cmc1
Cnrip1
Col11a2
Coq9
Cpxm2
Crb2
Csmd3
Cst6
Cttnbp2
Cyb5b
Cyp2a22
D1Pas1
Dazl
Dbx1
Ddi2
Ddit4
Deaf1
Des
Dgkk
Dlx3
Dmrtb1
Dnajc18
Dppa3
Dusp2
Ebf1
Ednra
Eef1b2
Efemp2
Egfem1
Eid2b
Elfn2
Eln
Eno2
Entr1
Eps8l2
Esrrg
F2
Fbxl14
Fbxl8
Fdft1
Fev
Fgfr3
Flt1
Fmnl3
Foxq1
Gabra1
Gata5
Gatad2a
Gatm
Gcnt2
Gdf10
Gfi1
Gm10863
Gm12992
Gm15723
Gm17399
Gm26684
Gm42788
Gnas
Gskip
Gucy2e
Gzmm
H1f0
H2-Q1
H2-Q6
H2-Q8
H2-T10
Hes2
Homer3
Hopx
Hormad1
Hoxb13
Hoxd10
Hoxd12
Hps1
Hs3st6
Hsf5
Hyls1
Ifih1
Igfbp6
Il17rb
Ints2
Kars
Kcng1
Kcng2
Kcnip4
Kcnk18
Klhdc8b
Krt10
Krt76
Krt81
Lhx4
Loxl2
Lzts1
Mab21l1
Mael
Malt1
Mamstr
Map4
2001-03-01
Mark1
Mbp
Me1
Mios
Mmrn2
Mospd3
Mpi
Mpped1
Mrap
Mtmr9
Myod1
Ncdn
Nckap5
Ncmap
Ndufc2
Ndufs1
Nfasc
Nfix
Nrg2
Nsg1
Ntf3
Olfm1
Olfr1033
Osbpl6
Pank1
Papolb
Pcsk9
Pcyt2
Pdcd7
Pdlim1
Peg3
Picalm
Pim1
Pla2g3
Plekhg4
Pmpca
Pold2
Popdc2
Ppm1k
Ppp1r3a
Pqlc2
Prkcz
Prom2
Prrxl1
Psd4
R3hdml
Rab19
Rapgefl1
Rasgrf1
Rbbp6
Rbbp8nl
Rcan2
Rftn2
Rgs8
Rhbg
Rhot1
Rin1
Ripk4
Ripply3
Rmnd1
Rn45s
Rnf112
Rnf144b
Ro60
Rpe
Rpl22
Rsph14
Scara3
Sdr16c5
2009-09-01
Serpini1
Sfta3-ps
Sfxn2
Sgk1
Shank2
Siah3
Skor2
Slc16a1
Slc16a10
Slc26a8
Slc26a9
Slc47a2
Smarca5
Sncb
Sncg
Snurf
Sorcs2
Sox14
Sox17
Spaca6
Spaca9
Stkld1
Surf4
Syde2
Syt17
Taok3
Tbx5
Tekt2
Terf2ip
Tgfbr2
Tm2d1
Tmc6
Tmeff2
Tmem200a
Tmem240
Tmem248
Tmprss2
Tnfaip2
Tnfrsf1a
Tomm20
Tpm2
Trabd
Tradd
Tuba3b
Uba2
Uchl5
Uhmk1
Urad
Usp29
Vmn2r29
Vsx2
Wdr20
Wdr83
Wnt3
Zap70
Zdbf2
Zfp108
Zfp180
Zfp629
Zim3

## Sheet: Stable2
Stable2: Gene names for DMRs predicted by HMST-Seq-Analyzer and MethylKit both, in promoter region (2kb around TSS) for RRBS data
1300017J02RIK
1700121N20RIK
2810429I04RIK
4930412O13RIK
4930447A16RIK
AATK
AFAP1L1
AI427809
AMN
AP1M2
ARHGAP24
ARHGEF3
ARL5C
ARL8B
ASCL1
ATF4
BCR
CATSPERZ
CCDC130
CD19
CDK18
CDKL1
CELF5
CLCN4
CLIC5
COL11A2
CSMD3
CST6
CTTNBP2
CYB5B
DBX1
EDNRA
EID2B
ESRRG
FGFR3
FOXQ1
GATM
GFI1
GM15723
GM42788
GNAS
H1F0
H2-Q1
HORMAD1
HOXB13
HS3ST6
KCNG1
KCNG2
KLHDC8B
LOXL2
MAB21L1
MALT1
MAMSTR
MBP
MPPED1
MRAP
MTMR9
NCKAP5
NSG1
OLFM1
PCYT2
PDCD7
PDLIM1
PLA2G3
PLEKHG4
PRKCZ
RGS8
RNF144B
RPE
RPL22
RSPH14
SIAH3
SKOR2
SLC26A9
SMARCA5
SNCG
STKLD1
SYT17
TBX5
TMC6
TMEFF2
TMEM248
TNFAIP2
TPM2
VMN2R29
VSX2
WNT3
ZAP70
ZFP108
ZFP629
ZIM3

## Sheet: Stbale3
Stbale3: Functional gene annotation for (promoter related) genes exclusively predicted by HMST-Seq-Analyzer
Category	Term	Count	%	PValue	Genes	List Total	Pop Hits	Pop Total	Fold Enrichment	Bonferroni	Benjamini	FDR
GOTERM_BP_DIRECT	GO:0043415~positive regulation of skeletal muscle tissue regeneration	3	0.01110206498408704	4.6145148035474506E-4	MYOD1, HOPX, TGFBR2	161	4	18082	84.23291925465838	0.31982211188073595	0.38531198609621214	0.38531198609621214
GOTERM_BP_DIRECT	GO:0007275~multicellular organism development	20	0.07401376656058027	0.0019001920170412742	PRRXL1, FLT1, DLX3, EBF1, HOXD12, BMP7, HOXD10, HOPX, TNFRSF1A, FMNL3, DAZL, RIPPLY3, DPPA3, DEAF1, MYOD1, FEV, SLC26A8, MAEL, D1PAS1, PICALM	161	1029	18082	2.182906880587195	0.7957008068024443	0.7933301671147319	0.7933301671147319
GOTERM_BP_DIRECT	GO:0006915~apoptotic process	11	0.04070757160831914	0.030459821808200595	BCL2L10, PEG3, TM2D1, TRADD, DDIT4, PIM1, PCSK9, CIAPIN1, SGK1, TNFRSF1A, TGFBR2	161	570	18082	2.167396752751444	0.9999999999939403	1.0	1.0
GOTERM_BP_DIRECT	GO:0042981~regulation of apoptotic process	6	0.02220412996817408	0.03213665511154767	GDF10, BCL2L10, TRADD, NTF3, SGK1, TNFRSF1A	161	199	18082	3.3862480102375234	0.999999999998572	1.0	1.0
GOTERM_BP_DIRECT	GO:0006821~chloride transport	4	0.014802753312116054	0.03404696251997759	CLIC6, GABRA1, SLC26A8, BEST3	161	80	18082	5.615527950310558	0.9999999999997257	1.0	1.0
GOTERM_BP_DIRECT	GO:0031175~neuron projection development	5	0.018503441640145068	0.035105534949326764	CLMN, RASGRF1, NCDN, MAP4, UHMK1	161	139	18082	4.03994816569105	0.9999999999998902	1.0	1.0
GOTERM_BP_DIRECT	GO:0010718~positive regulation of epithelial to mesenchymal transition	3	0.01110206498408704	0.03628217225684458	CRB2, GCNT2, TGFBR2	161	34	18082	9.909755206430399	0.9999999999999604	1.0	1.0
GOTERM_BP_DIRECT	GO:0002474~antigen processing and presentation of peptide antigen via MHC class I	3	0.01110206498408704	0.04028215328812252	H2-T10, H2-Q8, H2-Q6	161	36	18082	9.359213250517598	0.9999999999999988	1.0	1.0
Category	Term	Count	%	PValue	Genes	List Total	Pop Hits	Pop Total	Fold Enrichment	Bonferroni	Benjamini	FDR
GOTERM_CC_DIRECT	GO:0005739~mitochondrion	25	0.09251720820072533	0.015165880385259956	ELN, RMND1, PPM1K, TOMM20, AKR7A5, BCL2L10, RHOT1, MARC1, ME1, PMPCA, SNCB, SLC16A1, C030006K11RIK, CMC1, NDUFC2, COQ9, TNFRSF1A, KARS, CHDH, DDIT4, ACOT1, NDUFS1, SFXN2, CIAPIN1, SGK1	173	1721	19662	1.650975874357226	0.9637097688759254	1.0	1.0
GOTERM_CC_DIRECT	GO:0016020~membrane	76	0.28125231293020503	0.017753853945608362	CLIC6, CATSPERG1, FLT1, TMEM200A, CHRM4, ADRA1D, ELFN2, ENO2, NCMAP, BEST3, TOMM20, RNF112, SDR16C5, PSD4, PMPCA, HOMER3, LZTS1, SCARA3, RIPK4, ARHGEF18, NDUFC2, KCNK18, SORCS2, CBFA2T3, IL17RB, TNFRSF1A, TGFBR2, CHDH, NDUFS1, SGK1, SPACA6, RIN1, SHANK2, SLC47A2, CRB2, POPDC2, GUCY2E, TM2D1, ARL3, H2-Q6, TMPRSS2, PPP1R3A, MOSPD3, TMEM240, CACNG7, BCL2L10, RHOT1, CLMN, MARC1, GCNT2, NCDN, RHBG, FD…	173	6998	19662	1.2343014602025022	0.9794972381701885	1.0	1.0
GOTERM_CC_DIRECT	GO:0045211~postsynaptic membrane	6	0.02220412996817408	0.0457654696482912	GABRA1, CHRM4, HOMER3, LZTS1, SHANK2, PICALM	173	222	19662	3.071707545695985	0.9999615264028604	1.0	1.0
GOTERM_CC_DIRECT	GO:0005737~cytoplasm	70	0.25904818296203097	0.04593360706363989	CLIC6, CHRM4, TRADD, MPI, RASGRF1, PCSK9, WDR83, ENO2, EEF1B2, SYDE2, IFIH1, RNF112, SEPT9, AKR7A5, DDI2, TEKT2, PIM1, ME1, MAEL, HOMER3, PAPOLB, LZTS1, PEG3, MIOS, RIPK4, ARHGEF18, NDUFC2, UCHL5, IL17RB, TGFBR2, UHMK1, KARS, DPPA3, MYOD1, DDIT4, ACOT1, TERF2IP, SGK1, RIN1, SHANK2, SPACA9, ARL3, GSKIP, TUBA3B, AK8, CLMN, DEAF1, BTBD3, EPS8L2, RBBP6, IGFBP6, NCDN, MAP4, SNCB, MARK1, RFTN2, OSBPL6,…	173	6631	19662	1.199777189466536	0.9999629698237392	1.0	1.0
Category	Term	Count	%	PValue	Genes	List Total	Pop Hits	Pop Total	Fold Enrichment	Bonferroni	Benjamini	FDR
GOTERM_MF_DIRECT	GO:0043565~sequence-specific DNA binding	13	0.04810894826437718	0.01323990104992771	PRRXL1, DLX3, GATA5, SOX14, HOXD12, HOXD10, SOX17, MYOD1, FEV, DMRTB1, MAEL, LHX4, HSF5	160	633	17446	2.239316745655608	0.9877023719674691	1.0	1.0
GOTERM_MF_DIRECT	GO:0005085~guanyl-nucleotide exchange factor activity	6	0.02220412996817408	0.014184661287487629	CHRM4, PSD4, RASGRF1, HPS1, ARHGEF18, RAPGEFL1	160	156	17446	4.19375	0.9910352432611756	1.0	1.0
GOTERM_MF_DIRECT	GO:0005254~chloride channel activity	4	0.014802753312116054	0.019799611406117714	CLIC6, GABRA1, SLC26A8, BEST3	160	63	17446	6.923015873015873	0.9986388461514568	1.0	1.0
Category	Term	Count	%	PValue	Genes	List Total	Pop Hits	Pop Total	Fold Enrichment	Bonferroni	Benjamini	FDR
KEGG_PATHWAY	mmu04010:MAPK signaling pathway	7	0.025904818296203093	0.015198427369404254	CACNG7, DUSP2, TAOK3, RASGRF1, NTF3, TNFRSF1A, TGFBR2	63	251	7691	3.404603806994245	0.8358841422264417	1.0	1.0

## Sheet: stable4
Stbale4: Functional gene annotation for (promoter related)genes exclusively predicted by MethylKit (Top 200)
Category	Term	Count	%	PValue	Genes	List Total	Pop Hits	Pop Total	Fold Enrichment	Bonferroni	Benjamini	FDR
GOTERM_BP_DIRECT	GO:0000122~negative regulation of transcription from RNA polymerase II promoter	14	0.06015812994156067	0.00553014801440218	RB1, MEF2C, KDM2B, USP2, DNMT3A, ZBTB10, ZBTB20, NR2C1, ST18, EID1, AEBP2, ZFP174, EZR, NKX6-1	145	729	18082	2.3948536020055817	0.994613487480053	1.0	1.0
GOTERM_BP_DIRECT	GO:0061028~establishment of endothelial barrier	3	0.012891027844620144	0.00702458559470131	RAP1B, F2RL1, EZR	145	16	18082	23.38189655172414	0.9986936397576981	1.0	1.0
GOTERM_BP_DIRECT	GO:0050804~modulation of synaptic transmission	3	0.012891027844620144	0.02079246454365146	GRM3, NPTN, BTBD9	145	28	18082	13.361083743842364	0.9999999974648037	1.0	1.0
GOTERM_BP_DIRECT	GO:0045930~negative regulation of mitotic cell cycle	3	0.012891027844620144	0.02221761877457586	RB1, FOXC1, BRINP3	145	29	18082	12.900356718192628	0.9999999993570764	1.0	1.0
GOTERM_BP_DIRECT	GO:2001016~positive regulation of skeletal muscle cell differentiation	2	0.008594018563080097	0.02370270542575124	MEF2C, GPC1	145	3	18082	83.13563218390804	0.9999999998464235	1.0	1.0
GOTERM_BP_DIRECT	GO:0006470~protein dephosphorylation	5	0.02148504640770024	0.024582608138443037	DUSP4, PPP6C, PTP4A2, PTPRM, PTPN14	145	138	18082	4.51824087956022	0.999999999934318	1.0	1.0
GOTERM_BP_DIRECT	GO:0055085~transmembrane transport	8	0.034376074252320386	0.026696622491464452	RALBP1, KCNG3, SLC30A4, SLC2A12, CACNA1A, SFXN1, KCNA5, ABCB9	145	364	18082	2.7407351269420235	0.9999999999914919	1.0	1.0
GOTERM_BP_DIRECT	GO:0007204~positive regulation of cytosolic calcium ion concentration	5	0.02148504640770024	0.0307182246616613	NPTN, CXCL17, CACNA1A, F2RL1, UTS2	145	148	18082	4.212954333643989	0.9999999999998278	1.0	1.0
GOTERM_BP_DIRECT	GO:0045786~negative regulation of cell cycle	3	0.012891027844620144	0.03325477914805097	RB1, PPP1R13B, BRINP3	145	36	18082	10.391954022988505	0.9999999999999855	1.0	1.0
GOTERM_BP_DIRECT	GO:0045909~positive regulation of vasodilation	3	0.012891027844620144	0.03672893516116673	PTPRM, F2RL1, UTS2	145	38	18082	9.845009074410163	0.9999999999999996	1.0	1.0
GOTERM_BP_DIRECT	GO:0048512~circadian behavior	2	0.008594018563080097	0.03919369252095409	USP2, BTBD9	145	5	18082	49.88137931034482	1.0	1.0	1.0
GOTERM_BP_DIRECT	GO:0006351~transcription, DNA-templated	23	0.09883121347542112	0.04323423037364701	TEAD4, RB1, MEF2C, FOXC1, ZFP532, KDM2B, ZSCAN4D, ZFP3, DNMT3A, CHD6, ZBTB20, NR2C1, PTPN14, ST18, ZFP322A, EID1, NEUROD2, DBP, AEBP2, ZFP174, HOXD4, IRF5, LRRFIP1	145	1885	18082	1.521580535991951	1.0	1.0	1.0
GOTERM_BP_DIRECT	GO:0030890~positive regulation of B cell proliferation	3	0.012891027844620144	0.04598490579714381	BST1, MEF2C, IRS2	145	43	18082	8.700240577385726	1.0	1.0	1.0
GOTERM_BP_DIRECT	GO:1902459~positive regulation of stem cell population maintenance	2	0.008594018563080097	0.04684740211234612	TEAD4, KDM2B	145	6	18082	41.56781609195402	1.0	1.0	1.0
GOTERM_BP_DIRECT	GO:0045666~positive regulation of neuron differentiation	4	0.017188037126160193	0.049181067547539654	NEUROD2, MEF2C, NKX6-1, BRINP3	145	103	18082	4.842852360227654	1.0	1.0	1.0
Category	Term	Count	%	PValue	Genes	List Total	Pop Hits	Pop Total	Fold Enrichment	Bonferroni	Benjamini	FDR
GOTERM_CC_DIRECT	GO:0005576~extracellular region	21	0.09023719491234101	0.039826496045330326	SRGN, IL10, CPA2, BMP10, TSLP, WNT5B, LYPD1, CXCL17, VWDE, LTBP1, ENHO, ENDOU, GREM2, MEP1B, GPC1, APOF, CLCA1, UTS2, BRINP3, PROK1, TIMP4	149	1753	19662	1.580806823968116	0.9998188075521326	1.0	1.0
Category	Term	Count	%	PValue	Genes	List Total	Pop Hits	Pop Total	Fold Enrichment	Bonferroni	Benjamini	FDR
GOTERM_MF_DIRECT	GO:0003677~DNA binding	28	0.12031625988312133	0.001325837998487313	RB1, FOXC1, ZSCAN4D, CHD6, ZBTB20, NR2C1, NEUROD2, ZFP14, DBP, ELMSAN1, LRRFIP1, NKX6-1, TEAD4, HIST1H2AL, RFC3, MEF2C, PHC2, ZFP532, KDM2B, ZFP3, DNMT3A, ZBTB10, ST18, ZFP322A, AEBP2, ZFP395, HOXD4, IRF5	140	1847	17446	1.8891174878180834	0.3354392955282909	0.23266038262052263	0.23266038262052263
GOTERM_MF_DIRECT	GO:0003700~transcription factor activity, sequence-specific DNA binding	17	0.07304915778618082	0.001795255627379073	TEAD4, ZFP831, MEF2C, FOXC1, ZFP532, ZSCAN4D, ZFP3, NR2C1, ST18, ZFP322A, ZFP14, DBP, ELMSAN1, ZFP174, HOXD4, IRF5, NKX6-1	140	883	17446	2.3991425335706196	0.4250289925314874	0.23266038262052263	0.23266038262052263
GOTERM_MF_DIRECT	GO:0046872~metal ion binding	42	0.18047438982468203	0.0022661725579921034	ZSCAN4D, EFCAB3, WIZ, RBM4B, ZBTB20, CACNA1A, ATP1A1, NR2C1, ENDOU, PPP6C, ZFP14, RACGAP1, GTSF1L, ELMSAN1, CYP2B10, CLCA1, LARGE1, TIMP4, ZFP831, CPA2, PHC2, ZFP532, SYT2, KDM2B, ZFP3, TESC, USP2, CSGALNACT2, DNMT3A, ZBTB10, ST18, ZFP322A, CAPN11, PDE10A, MEP1B, AEBP2, NAIP7, PLEKHM1, ZFP395, ZFP174, TRMT13, PPEF2	140	3355	17446	1.5599999999999998	0.5028051202627128	0.23266038262052263	0.23266038262052263
GOTERM_MF_DIRECT	GO:0019905~syntaxin binding	5	0.02148504640770024	0.003822203516037295	TMED10, SYT2, VPS54, CACNA1A, BET1	140	80	17446	7.788392857142857	0.6925658174688542	0.29430967073487174	0.29430967073487174
GOTERM_MF_DIRECT	GO:0004721~phosphoprotein phosphatase activity	6	0.025782055689240288	0.005120125496514467	DUSP4, PPP6C, PTP4A2, PTPRM, PTPN14, PPEF2	140	139	17446	5.379033915724563	0.7942410008833147	0.3153997305852912	0.3153997305852912
GOTERM_MF_DIRECT	GO:0016791~phosphatase activity	5	0.02148504640770024	0.014722514510811328	DUSP4, PTP4A2, PTPRM, ATP1A1, PTPN14	140	118	17446	5.280266343825666	0.9896238526248875	0.7557557448883149	0.7557557448883149
GOTERM_MF_DIRECT	GO:0008017~microtubule binding	6	0.025782055689240288	0.022057098947638392	KIF18B, RACGAP1, FES, KIF1A, MAPT, EZR	140	200	17446	3.7384285714285714	0.9989611387964806	0.9705123536960892	0.9705123536960892
GOTERM_MF_DIRECT	GO:0005251~delayed rectifier potassium channel activity	3	0.012891027844620144	0.026744358322172295	KCNG3, KCNE2, KCNA5	140	32	17446	11.682589285714286	0.9997634655504218	1.0	1.0
GOTERM_MF_DIRECT	GO:0044212~transcription regulatory region DNA binding	6	0.025782055689240288	0.038859729691901476	ZFP831, FOXC1, MEF2C, ZFP532, ELMSAN1, ZFP174	140	233	17446	3.2089515634580015	0.9999950074047017	1.0	1.0
GOTERM_MF_DIRECT	GO:0004725~protein tyrosine phosphatase activity	4	0.017188037126160193	0.04244903845212714	DUSP4, PTP4A2, PTPRM, PTPN14	140	97	17446	5.138733431516936	0.9999984228819964	1.0	1.0

## Sheet: stable5
Stbale5: Functional gene annotation for (promoter related)genes exclusively predicted by MethylKit (Top 500)
Category	Term	Count	%	PValue	Genes	List Total	Pop Hits	Pop Total	Fold Enrichment	Bonferroni	Benjamini	FDR
GOTERM_BP_DIRECT	GO:0045165~cell fate commitment	9	0.01606827230365464	7.11420191395734E-5	BMP4, TEAD4, WNT10B, MEF2C, WNT11, WNT5B, RBPJ, PTF1A, NODAL	349	72	18082	6.476361031518625	0.13515590583112158	0.14520086106386929	0.14520086106386929
GOTERM_BP_DIRECT	GO:0000122~negative regulation of transcription from RNA polymerase II promoter	29	0.051775544089553836	4.2841257129315816E-4	CDKN1C, RB1, CITED2, EPAS1, ZBTB20, CHD4, RBPJ, NR2C1, HDAC9, CHCHD3, NKX6-1, E2F7, HEXIM1, WNT10B, MEF2C, KDM2B, USP2, DNMT3A, ZBTB10, TRPV1, ST18, BMP4, EID1, AEBP2, CCNE1, LEP, ZFP174, EZR, NODAL	349	729	18082	2.0610641417178615	0.5829617819435092	0.4371950290046679	0.4371950290046679
GOTERM_BP_DIRECT	GO:0043123~positive regulation of I-kappaB kinase/NF-kappaB signaling	10	0.0178536358929496	0.002410218847740165	ECM1, NDFIP1, TFG, TRAF3IP2, PRKCB, PLEKHG5, SHISA5, F2RL1, FADD, MAP3K14	349	149	18082	3.4772408222918796	0.9927386858464019	1.0	1.0
GOTERM_BP_DIRECT	GO:0050680~negative regulation of epithelial cell proliferation	7	0.01249754512506472	0.002615745504857162	CDKN1C, RB1, BMP4, WNT10B, MEF2C, KRT4, MTSS1	349	72	18082	5.037169691181153	0.9952315365962141	1.0	1.0
GOTERM_BP_DIRECT	GO:0070236~negative regulation of activation-induced cell death of T cells	3	0.00535609076788488	0.0035541606798221983	GPAM, TNFSF4, FADD	349	5	18082	31.086532951289396	0.9993017711118654	1.0	1.0
GOTERM_BP_DIRECT	GO:0035556~intracellular signal transduction	17	0.03035118101801432	0.00473067669704271	DGKB, CCDC68, PRKCB, STAC3, PRKAG2, VAV1, TIAM2, MC1R, RACGAP1, LEP, PLEKHM1, PICK1, CLNK, ARHGEF4, PRKCQ, PLCG1, TNS3	349	400	18082	2.201962750716332	0.9999373672027462	1.0	1.0
GOTERM_BP_DIRECT	GO:0030036~actin cytoskeleton organization	9	0.01606827230365464	0.0062681948270523445	PRR5, CAP1, DIAPH3, DAAM1, WIPF1, EPB41, DAAM2, SPECC1L, MTSS1	349	142	18082	3.283788692037613	0.9999973305809736	1.0	1.0
GOTERM_BP_DIRECT	GO:0051045~negative regulation of membrane protein ectodomain proteolysis	3	0.00535609076788488	0.007275545557923304	IL10, TIMP4, PTPN3	349	7	18082	22.20466639377814	0.9999996631643239	1.0	1.0
GOTERM_BP_DIRECT	GO:0071300~cellular response to retinoic acid	6	0.01071218153576976	0.008250980244625632	CYP26A1, MEF2C, TESC, LEP, BRINP3, AQP1	349	65	18082	4.7825435309676	0.9999999547068261	1.0	1.0
GOTERM_BP_DIRECT	GO:0003139~secondary heart field specification	3	0.00535609076788488	0.009577944008335957	BMP4, MEF2C, RBPJ	349	8	18082	19.429083094555875	0.9999999970539586	1.0	1.0
GOTERM_BP_DIRECT	GO:0030182~neuron differentiation	8	0.014282908714359681	0.01151566366110965	RB1, WNT10B, MEF2C, WNT11, WNT5B, DNMT3A, RBPJ, HDAC9	349	127	18082	3.2636780001353696	0.9999999999458816	1.0	1.0
GOTERM_BP_DIRECT	GO:0048593~camera-type eye morphogenesis	4	0.007141454357179841	0.011876536655182755	BMP4, AQP5, AQP1, NECTIN1	349	25	18082	8.289742120343838	0.9999999999743148	1.0	1.0
GOTERM_BP_DIRECT	GO:0051127~positive regulation of actin nucleation	3	0.00535609076788488	0.012158883936213083	GSN, WIPF1, FMN1	349	9	18082	17.270296084049665	0.999999999985666	1.0	1.0
GOTERM_BP_DIRECT	GO:0016043~cellular component organization	3	0.00535609076788488	0.012158883936213083	DIAPH3, DAAM1, DAAM2	349	9	18082	17.270296084049665	0.999999999985666	1.0	1.0
GOTERM_BP_DIRECT	GO:0045666~positive regulation of neuron differentiation	7	0.01249754512506472	0.014627409931410318	BMP4, NGFR, NEUROD2, MEF2C, MMD, NKX6-1, BRINP3	349	103	18082	3.5211283278159518	0.9999999999999132	1.0	1.0
GOTERM_BP_DIRECT	GO:0001890~placenta development	5	0.0089268179464748	0.015495059992155306	CDKN1C, CUL7, LEP, NODAL, E2F7	349	50	18082	5.1810888252149	0.9999999999999856	1.0	1.0
GOTERM_BP_DIRECT	GO:0007275~multicellular organism development	31	0.05534627126814375	0.015830452194159534	BMP10, CITED2, EPAS1, CXCL17, NEUROD2, WNT11, ZMYM2, DBP, RACGAP1, TMEM88, WIF1, ZC3H12A, ZFP260, NKX6-1, NGFR, WNT10B, ZFP831, MEF2C, PHC2, WNT5B, ODF2, EVX1, EBF3, BMP4, GREM2, ZSCAN21, PICK1, HOXD4, PTF1A, INA, NODAL	349	1029	18082	1.560872240832477	0.9999999999999928	1.0	1.0
GOTERM_BP_DIRECT	GO:0019233~sensory perception of pain	6	0.01071218153576976	0.01639690107896264	GRM3, NGFR, MC1R, CACNA1A, TRPV1, AQP1	349	77	18082	4.037212071596026	0.9999999999999978	1.0	1.0
GOTERM_BP_DIRECT	GO:0045944~positive regulation of transcription from RNA polymerase II promoter	30	0.053560907678848794	0.017465271570519563	BARHL1, RB1, FOXC1, AKNA, CITED2, EPAS1, RBPJ, GABPB1, NEUROD2, DBP, ZC3H12A, FADD, E2F7, IL10, TEAD4, WNT10B, MEF2C, FOXF2, EVX1, EBF3, RGMA, BMP4, MAFB, MC1R, ZSCAN21, F2RL1, IRF5, PTF1A, LPIN2, NODAL	349	995	18082	1.5621373342356482	0.9999999999999998	1.0	1.0
GOTERM_BP_DIRECT	GO:0045930~negative regulation of mitotic cell cycle	4	0.007141454357179841	0.017834372674294326	RB1, FOXC1, BRINP3, PTPN3	349	29	18082	7.146329414089517	0.9999999999999999	1.0	1.0
GOTERM_BP_DIRECT	GO:0007623~circadian rhythm	7	0.01249754512506472	0.018091681118924695	NGFR, PROKR1, DBP, MAT2A, LEP, RBM4B, PROK1	349	108	18082	3.358113127454102	0.9999999999999999	1.0	1.0
GOTERM_BP_DIRECT	GO:0008154~actin polymerization or depolymerization	3	0.00535609076788488	0.018110680437239686	CAP1, GSN, WIPF1	349	11	18082	14.130242250586091	0.9999999999999999	1.0	1.0
GOTERM_BP_DIRECT	GO:0032940~secretion by cell	3	0.00535609076788488	0.018110680437239686	FURIN, USE1, AQP1	349	11	18082	14.130242250586091	0.9999999999999999	1.0	1.0
GOTERM_BP_DIRECT	GO:0042832~defense response to protozoan	4	0.007141454357179841	0.01953947875227705	IL10, CCDC88B, IRGM2, TLR12	349	30	18082	6.908118433619866	1.0	1.0	1.0
GOTERM_BP_DIRECT	GO:0003151~outflow tract morphogenesis	5	0.0089268179464748	0.020050039976666732	BMP4, MEF2C, WNT11, CITED2, RBPJ	349	54	18082	4.797304467791574	1.0	1.0	1.0
GOTERM_BP_DIRECT	GO:0097284~hepatocyte apoptotic process	3	0.00535609076788488	0.028850446801424703	RB1, GSN, DNMT3A	349	14	18082	11.10233319688907	1.0	1.0	1.0
GOTERM_BP_DIRECT	GO:0045055~regulated exocytosis	3	0.00535609076788488	0.028850446801424703	TMED10, RAB11FIP1, RAB11FIP2	349	14	18082	11.10233319688907	1.0	1.0	1.0
GOTERM_BP_DIRECT	GO:0045766~positive regulation of angiogenesis	7	0.01249754512506472	0.029626334129607787	ECM1, PRKCB, ZC3H12A, UTS2, PLCG1, NODAL, AQP1	349	121	18082	2.997324113760686	1.0	1.0	1.0
GOTERM_BP_DIRECT	GO:0045786~negative regulation of cell cycle	4	0.007141454357179841	0.03159406361596394	RB1, BMP4, PPP1R13B, BRINP3	349	36	18082	5.756765361349888	1.0	1.0	1.0
GOTERM_BP_DIRECT	GO:0010629~negative regulation of gene expression	11	0.019638999482244558	0.03310552567438434	RB1, BMP4, MEF2C, TCL1, NDFIP1, CITED2, HSPA4, ZC3H12A, PICK1, ZBTB20, MIR218-2	349	265	18082	2.150640644428826	1.0	1.0	1.0
GOTERM_BP_DIRECT	GO:0006833~water transport	3	0.00535609076788488	0.037099145226473035	MYLK2, AQP5, AQP1	349	16	18082	9.714541547277937	1.0	1.0	1.0
GOTERM_BP_DIRECT	GO:0061028~establishment of endothelial barrier	3	0.00535609076788488	0.037099145226473035	RAP1B, F2RL1, EZR	349	16	18082	9.714541547277937	1.0	1.0	1.0
GOTERM_BP_DIRECT	GO:1904355~positive regulation of telomere capping	3	0.00535609076788488	0.037099145226473035	PNKP, NEK2, PRKCQ	349	16	18082	9.714541547277937	1.0	1.0	1.0
GOTERM_BP_DIRECT	GO:0072160~nephron tubule epithelial cell differentiation	2	0.0035707271785899203	0.03812196588212937	MEF2C, MTSS1	349	2	18082	51.810888252149	1.0	1.0	1.0
GOTERM_BP_DIRECT	GO:2000570~positive regulation of T-helper 2 cell activation	2	0.0035707271785899203	0.03812196588212937	TNFSF4, PRKCQ	349	2	18082	51.810888252149	1.0	1.0	1.0
GOTERM_BP_DIRECT	GO:0006351~transcription, DNA-templated	48	0.08569745228615808	0.03863505917598842	BARHL1, RB1, ZFP523, FOXC1, AKNA, CITED2, EPAS1, ZSCAN4D, CHD6, ZBTB20, CHD4, RBPJ, GABPB1, BZW1, NR2C1, CHD1, HDAC9, IWS1, NEUROD2, CHCHD3, ZMYM2, DBP, LRRFIP1, ZFP260, E2F7, HEXIM1, TEAD4, MEF2C, ZFP532, FOXF2, KDM2B, PRKCB, ZFP3, DNMT3A, EBF3, PTPN14, ZFHX4, ST18, EID1, ZFP322A, MAFB, AEBP2, ZSCAN21, ZFP174, HOXD4, IRF5, PTF1A, LPIN2	349	1885	18082	1.3193223533703724	1.0	1.0	1.0
GOTERM_BP_DIRECT	GO:0001822~kidney development	7	0.01249754512506472	0.039938908117546135	CDKN1C, BMP4, FOXC1, TMED10, WNT11, CITED2, FMN1	349	130	18082	2.7898170597311003	1.0	1.0	1.0
GOTERM_BP_DIRECT	GO:0048596~embryonic camera-type eye morphogenesis	3	0.00535609076788488	0.04152130800243565	KDM2B, FOXF2, CITED2	349	17	18082	9.143097926849823	1.0	1.0	1.0
GOTERM_BP_DIRECT	GO:0006357~regulation of transcription from RNA polymerase II promoter	14	0.02499509025012944	0.043992381893437224	ASCL5, TEAD4, RB1, WNT10B, ECM1, CITED2, PRKCB, RBPJ, DBP, MAFB, ELMSAN1, ZFP395, IRF5, NKX6-1	349	397	18082	1.827084220478806	1.0	1.0	1.0
GOTERM_BP_DIRECT	GO:0030217~T cell differentiation	4	0.007141454357179841	0.043999032130440215	ITPKB, LEP, FADD, VAV1	349	41	18082	5.054720805087707	1.0	1.0	1.0
GOTERM_BP_DIRECT	GO:0010628~positive regulation of gene expression	14	0.02499509025012944	0.045785521846521765	MYLK2, MEF2C, FOXC1, BMP10, GSN, HSPA4, CITED2, TESC, RBM4B, RBPJ, BMP4, WNT11, ZC3H12A, EZR	349	399	18082	1.8179259035841753	1.0	1.0	1.0
GOTERM_BP_DIRECT	GO:0034765~regulation of ion transmembrane transport	7	0.01249754512506472	0.046540930699723884	KCNG3, CACNB3, KCNE2, KCNJ12, CACNA1A, KCNA5, ASIC2	349	135	18082	2.6864905019632817	1.0	1.0	1.0
GOTERM_BP_DIRECT	GO:0001568~blood vessel development	5	0.0089268179464748	0.04794434594840134	BMP4, FOXC1, MEF2C, CITED2, TNFSF4	349	71	18082	3.648654102264014	1.0	1.0	1.0
GOTERM_BP_DIRECT	GO:0001974~blood vessel remodeling	4	0.007141454357179841	0.049544306793809924	FOXC1, MEF2C, EPAS1, RBPJ	349	43	18082	4.819617511827814	1.0	1.0	1.0
Category	Term	Count	%	PValue	Genes	List Total	Pop Hits	Pop Total	Fold Enrichment	Bonferroni	Benjamini	FDR
GOTERM_CC_DIRECT	GO:0014069~postsynaptic density	12	0.02142436307153952	0.004922955162793291	GRM3, MYLK2, NGFR, EPB41, NPTN, PICK1, MAPT, ATP1A1, IGSF9B, SORCS3, DLGAP3, GRIN2C	363	239	19662	2.7195961132819253	0.8008669119186124	0.6835717642559552	0.6835717642559552
GOTERM_CC_DIRECT	GO:0005737~cytoplasm	145	0.2588777204477692	0.008692466251097127	MYLK2, KCNG3, DGKB, WIPF1, IRS2, FNBP1L, RBPJ, BZW1, AQP1, GLS, ALKBH3, ENDOU, STK10, CHCHD3, KIF5C, ZC3H12A, NARS2, FAM19A2, NEK2, ATP6V1E1, TNS3, SULT2A1, PHLDA3, RBFOX1, MEF2C, CDKL5, SNRPN, PRKCB, SLC30A4, USP2, TALDO1, IPCEF1, TIAM2, EID1, TCL1, CLDN3, NAIP7, DAAM1, CCNE1, SPECC1L, ZFP174, PRKCQ, EZR, CUL7, EPB41, EPAS1, AK2, CACNA1A, LTBP1, RAP1B, KLC2, RAB11FIP1, RACGAP1, G3BP2, FADD, PLCG…	363	6631	19662	1.1844317511911868	0.9424362595824557	0.6835717642559552	0.6835717642559552
GOTERM_CC_DIRECT	GO:0043005~neuron projection	16	0.028565817428719362	0.011536612648277336	NGFR, RALBP1, TRPV1, SSTR1, AQP1, RGMA, GRM3, KLC2, KIF5C, PICK1, FADD, MAPT, KIF1A, PLCG1, ASIC2, NECTIN1	363	420	19662	2.063439590712318	0.9775036439762012	0.6835717642559552	0.6835717642559552
GOTERM_CC_DIRECT	GO:0016020~membrane	151	0.26958990198353894	0.011605021886441559	KCNG3, TMEM41A, IFITM2, DGKB, LY75, WBP1L, AQP5, FNBP1L, BZW1, PLB1, AQP1, FBL, STK10, CHCHD3, TMEM88, ZC3H12A, PTGFRN, PLXNC1, LARGE1, PHLDA3, RAB2A, BNIP3L, GSTK1, RALBP1, PRKCB, SLC30A4, CSGALNACT2, LMTK3, SHISA5, FNDC3A, IPCEF1, TIAM2, DPM2, CACNB3, CLDN3, DAAM1, PRKCQ, EZR, AKNA, KCNE2, TMED10, EPB41, LYPD1, CACNA1A, ABCB9, RAP1B, DPP4, KLC2, RAB11FIP1, RACGAP1, ST3GAL6, ASIC2, LRRC4C, RAB11…	363	6998	19662	1.1687565986976207	0.9780070564631757	0.6835717642559552	0.6835717642559552
GOTERM_CC_DIRECT	GO:0005783~endoplasmic reticulum	37	0.06605845280391352	0.012193030061816781	KCNG3, TMED10, PIGZ, LRMP, KCNA5, FURIN, ATP1A1, AQP5, USE1, MMP23, DPP4, CYP2B10, LRRTM1, CREG2, ZC3H12A, FAM19A1, SPTSSB, PTGFRN, BRINP3, RAB2A, BNIP3L, SSR2, SRD5A3, MAMDC2, SHISA5, CNPY3, RGMA, CYP26A1, DPM2, RCN1, TCL1, EHD4, ALB, REEP2, TMEM106C, LPIN2, BET1	363	1323	19662	1.5148266836578523	0.9818960980281145	0.6835717642559552	0.6835717642559552
GOTERM_CC_DIRECT	GO:0005794~Golgi apparatus	34	0.06070236203602864	0.012542601179008354	CUL7, SPEF2, TMED10, KCNA5, FURIN, ATP1A1, PWP1, CXCL14, AP3M2, DPP4, CREG2, VPS54, ST3GAL6, PTGFRN, LARGE1, SRGN, RAB2A, NGFR, NDFIP1, MMD, CSGALNACT2, LMTK3, IRGM2, FNDC3A, GOLPH3, MYH2, FES, ALB, TMBIM1, B3GNT3, PICK1, CRYL1, TNRC6A, BET1	363	1190	19662	1.5475796930342385	0.9838747515392903	0.6835717642559552	0.6835717642559552
GOTERM_CC_DIRECT	GO:0030054~cell junction	22	0.039277998964489115	0.025376670805731395	SYT2, EPB41, PLEKHG5, PCDH8, FMN1, TRPV1, GRIN2C, DPP4, RAP1B, CLDN3, CLMP, IMPDH1, FES, LRRTM1, SPECC1L, PICK1, PHACTR1, IGSF9B, LRRC4C, DLGAP3, TNS3, NECTIN1	363	718	19662	1.6596606735882502	0.9997763162228924	1.0	1.0
GOTERM_CC_DIRECT	GO:0031985~Golgi cisterna	3	0.00535609076788488	0.026579749790673374	GOLPH3, FURIN, BET1	363	14	19662	11.60684769775679	0.9998506438261673	1.0	1.0
GOTERM_CC_DIRECT	GO:0042734~presynaptic membrane	5	0.0089268179464748	0.049586972721574994	GRM3, PCDH8, NPTN, PICK1, NECTIN1	363	75	19662	3.6110192837465567	0.9999999401108105	1.0	1.0
Category	Term	Count	%	PValue	Genes	List Total	Pop Hits	Pop Total	Fold Enrichment	Bonferroni	Benjamini	FDR
GOTERM_MF_DIRECT	GO:0005515~protein binding	99	0.17675099534020103	0.007880880452239808	RB1, MYLK2, IRS2, AQP5, RBPJ, EVX1OS, GLS, CHCHD3, TFG, KIF5C, ZC3H12A, NEK2, LARGE1, ATP6V1E1, BNIP3L, RALBP1, MEF2C, WNT5B, PRKCB, EBF3, TIAM2, EID1, DPM2, CACNB3, CLDN3, CCNE1, PRKCQ, MALAT1, EZR, CUL7, KCNE2, EPAS1, CACNA1A, RHOBTB1, RAP1B, NEUROD2, KLC2, FADD, PLCG1, ASIC2, LRRC4C, NGFR, PHC2, NDFIP1, SYT2, HSPA4, TRPV1, GRIN2C, BMP4, MAFB, MC1R, EHD4, PLEKHM1, AMOTL2, MAP3K14, NODAL, CDKN1C…	336	4092	17446	1.256192396313364	0.9872160703518215	1.0	1.0
GOTERM_MF_DIRECT	GO:0003677~DNA binding	50	0.089268179464748	0.01222054522671108	BARHL1, RB1, ZFP523, CHD6, ZBTB20, CHD4, RBPJ, CHD1, ZMYM2, DBP, ZC3H12A, LRRFIP1, TEAD4, TIGD3, HIST1H2AL, RFC3, MEF2C, ZFP532, KDM2B, ZFP3, DNMT3A, EBF3, AEBP2, ZSCAN21, IRF5, FOXC1, AKNA, EPAS1, ZSCAN4D, NR2C1, IWS1, NEUROD2, ZFP14, ELMSAN1, ZFP260, NKX6-1, E2F7, PHC2, FOXF2, ZBTB10, EVX1, ZFHX4, ST18, ZFP322A, MAFB, IMPDH1, ALB, ZFP395, HOXD4, PTF1A	336	1847	17446	1.4055933689122644	0.998858032202437	1.0	1.0
GOTERM_MF_DIRECT	GO:0042802~identical protein binding	21	0.03749263537519416	0.01825376470188316	RB1, BNIP3L, PHC2, USP2, DNMT3A, STAC3, PTPRM, TRPV1, MTSS1, C1QL2, DPP4, STK10, CLDN3, DAAM1, TFG, MICALL1, ALB, PICK1, AMOTL2, FADD, E2F7	336	625	17446	1.7446000000000002	0.9999609533525905	1.0	1.0
GOTERM_MF_DIRECT	GO:0046872~metal ion binding	81	0.14461445073289175	0.01931862872107649	ZFP523, DGKB, EFCAB3, ZBTB20, CHD4, ASGR1, MMP23, ALKBH3, PPP6C, ENDOU, ZMYM2, CYP2B10, ZC3H12A, NEK2, LARGE1, TNS3, TIMP4, CPA2, ZFP532, KDM2B, PRKCB, ZFP3, TESC, USP2, CSGALNACT2, DNMT3A, LMTK3, EBF3, VAV1, HPDL, RCN1, MEP1B, AEBP2, NAIP7, ZSCAN21, PITPNM2, PICK1, ZFP174, PRKCQ, PPEF2, 2010111I01RIK, ZSCAN4D, WIZ, RBM4B, CACNA1A, FURIN, ATP1A1, NR2C1, ZFP14, MAT2A, RACGAP1, GTSF1L, ELMSAN1, MIC…	336	3355	17446	1.2535714285714286	0.9999785272812622	1.0	1.0
GOTERM_MF_DIRECT	GO:0035035~histone acetyltransferase binding	4	0.007141454357179841	0.025024751787129162	EID1, CITED2, EPAS1, APBB2	336	33	17446	6.2936507936507935	0.9999991380773555	1.0	1.0
GOTERM_MF_DIRECT	GO:0005102~receptor binding	15	0.026780453839424397	0.028265657337649464	GSTK1, WNT10B, TRAF3IP2, WNT5B, H2-M10.4, KCNA5, CNPY3, MTSS1, RGMA, DPP4, WNT11, FES, LEP, PICK1, NECTIN1	336	412	17446	1.890386615811373	0.9999998623738471	1.0	1.0
GOTERM_MF_DIRECT	GO:0003779~actin binding	13	0.023209726660834477	0.030757048135895394	CAP1, GSN, WIPF1, EPB41, FMN1, MTSS1, MARCKS, DIAPH3, DAAM1, DAAM2, PICK1, PHACTR1, EZR	336	338	17446	1.9970238095238098	0.9999999665503925	1.0	1.0
GOTERM_MF_DIRECT	GO:0003700~transcription factor activity, sequence-specific DNA binding	26	0.046419453321668955	0.03442299329961024	ASCL5, FOXC1, CITED2, EPAS1, ZSCAN4D, RBPJ, NR2C1, ZFP14, DBP, ELMSAN1, ZFP260, NKX6-1, E2F7, TEAD4, ZFP831, MEF2C, ZFP532, FOXF2, ZFP3, ST18, ZFP322A, MAFB, ZSCAN21, ZFP174, HOXD4, IRF5	336	883	17446	1.528865340020493	0.9999999958543717	1.0	1.0
GOTERM_MF_DIRECT	GO:0005109~frizzled binding	4	0.007141454357179841	0.03609007570213338	WNT10B, WNT11, WNT5B, BAMBI	336	38	17446	5.465538847117794	0.9999999984001292	1.0	1.0
GOTERM_MF_DIRECT	GO:0001077~transcriptional activator activity, RNA polymerase II core promoter proximal region sequence-specific binding	11	0.019638999482244558	0.03630265856150752	BARHL1, TEAD4, MEF2C, DBP, MAFB, AKNA, EPAS1, ZSCAN21, EBF3, RBPJ, PTF1A	336	270	17446	2.1153659611992945	0.9999999985832143	1.0	1.0
GOTERM_MF_DIRECT	GO:0033612~receptor serine/threonine kinase binding	2	0.0035707271785899203	0.03803657731463027	BMP10, FADD	336	2	17446	51.922619047619044	0.9999999994747502	1.0	1.0
